# Supplementary material for: Application of Indian Diabetic Risk Score (IDRS) and Community Based Assessment Checklist (CBAC) as Metabolic Syndrome prediction tools
Source: PLoS One. 2023 Mar 27;18(3):e0283263. doi: 10.1371/journal.pone.0283263 (PMC10042346; doi:10.1371/journal.pone.0283263)
Supplement: S1 File — (XLSX) [file pone.0283263.s001.xlsx]

## Sheet: Data Sheet
S.N	Age	Sex	Physical Activity	Smoking	Alcohol	Opium	IDRS	CBAC	RBS	FBS	SBP	DBP	Weight	Height	WC	HC	Metabolic Syndrome
1	40	Female	No/Minimal	Yes	No	No	70	6	486	299	133	79	46	147	91	93	Yes
21	59	Male	Regular	No	No	No	50	5	462	182	130	80	79	161	105	108	Yes
9	80	Female	Regular	No	No	No	70	5	445	202	140	70	49	152	94	98	Yes
17	70	Male	No/Minimal	No	No	No	80	5	437	190	140	90	70	168	114	110	Yes
3	32	Male	Regular	No	No	No	10	0	400	243	102	80	45	172	68	80	No
14	65	Female	No/Minimal	No	No	No	80	5	390	195	166	82	72	150	110	120	Yes
8	60	Male	Regular	No	No	Yes	50	4	374	205	122	79	90	165	114	107	No
5	44	Male	Regular	Yes	No	No	70	7	363	223	139	102	104.9	178	118	124	Yes
150	72	Male	Regular	Yes	No	Yes	60	4	360	109	158	91	50	165	90	87	Yes
13	50	Male	Regular	No	No	No	60	3	346	200	169	83	78	175	99	101	Yes
20	50	Female	No/Minimal	No	No	No	70	3	336	186	112	80	55	150	80	100	No
4	60	Female	No/Minimal	No	No	No	80	4	336	232	110	66	63	158	97	106	No
11	45	Male	No/Minimal	No	No	No	50	2	325	200	106	80	55	156	85	94	No
10	65	Female	No/Minimal	No	No	No	80	5	322	201	130	90	57	141	91	101	Yes
18	50	Female	Regular	No	No	No	60	4	319	190	146	87	92	148	115	122	Yes
183	35	Male	No/Minimal	Yes	No	No	70	4	316	98	136	84	79	163	100	102	No
36	48	Male	No/Minimal	Yes	Yes	No	80	8	301	170	160	110	106	166	120	121	Yes
2	65	Female	No/Minimal	No	No	No	60	2	300	277	100	82	50	154	78	97	No
26	35	Female	No/Minimal	No	No	No	80	5	297	180	130	80	72	153	115	118	Yes
6	51	Female	No/Minimal	No	No	No	80	5	294	212	164	100	95	154	112	130	Yes
47	70	Male	No/Minimal	Yes	No	Yes	60	4	288	148	152	90	50	160	81	85	No
158	54	Male	Regular	No	No	No	40	3	287	108	122	78	64	169	98	86	No
19	53	Female	Regular	Yes	No	No	50	5	281	188	118	84	54	146	86	96	No
16	60	Female	No/Minimal	No	No	No	70	5	274	190	132	70	42	154	76	84	No
27	38	Male	Regular	Yes	No	No	50	4	273	180	133	96	67	172	90	96	Yes
121	70	Female	Regular	No	No	No	60	3	268	115	100	50	53	156	84	93	No
22	71	Male	Regular	No	No	No	50	4	268	181	162	95	65	168	92	93	Yes
25	79	Male	No/Minimal	No	No	No	70	4	253	180	115	80	64	176	94	94	No
29	45	Male	Regular	Yes	No	No	50	5	252	177	111	79	54	167	31	34	No
94	61	Male	Regular	Yes	Yes	No	40	5	250	122	140	80	60	173	85	93	No
34	40	Female	Regular	No	No	No	20	1	243	170	101	74	39	149	72	82	No
52	50	Female	Regular	No	No	No	30	5	243	144	158	80	52	154	74	88	No
12	60	Female	No/Minimal	No	No	No	70	4	240	200	130	80	54	161	81	98	Yes
149	62	Male	Regular	No	No	No	50	3	240	109	150	80	60	163	91	99	Yes
37	35	Female	No/Minimal	No	No	No	60	4	236	169	108	78	79	162	88	96	No
7	61	Male	Regular	Yes	No	Yes	70	7	235	212	168	99	76	180	102	106	Yes
33	70	Male	No/Minimal	Yes	No	No	70	5	232	175	132	68	66	169	97	100	Yes
30	50	Female	No/Minimal	No	No	No	80	5	230	177	114	74	88	152	98	108	No
35	42	Male	Regular	Yes	No	No	30	6	228	170	130	84	66	168	89	98	No
128	70	Male	No/Minimal	No	No	No	60	3	226	115	115	78	59	174	74	86	No
24	60	Female	No/Minimal	Yes	No	No	60	5	221	180	114	74	35	153	76	92	No
15	45	Female	No/Minimal	No	No	No	70	4	220	190	121	82	70	155	101	121	No
64	52	Male	Regular	Yes	No	Yes	50	4	213	140	116	84	58	180	78	87	No
185	50	Female	Regular	No	No	No	50	3	210	98	150	87	70	165	73	84	No
145	81	Male	No/Minimal	Yes	No	Yes	60	4	210	109	108	65	38	155	75	80	No
53	70	Female	No/Minimal	No	No	No	60	3	208	144	170	100	35	145	69	87	No
77	40	Male	No/Minimal	No	No	No	70	4	205	136	126	94	80	176	107	104	Yes
88	62	Male	Regular	No	No	No	70	6	205	124	122	90	75	170	102	103	Yes
23	80	Male	No/Minimal	No	No	No	60	3	203	180	109	68	52	163	82	89	No
160	55	Female	No/Minimal	No	No	Yes	80	5	200	108	132	110	80	157	108	111	Yes
59	48	Male	Regular	No	No	No	70	6	199	142	160	99	74	164	105	100	Yes
112	50	Female	Regular	No	No	No	60	2	199	119	130	90	52	149	80	87	Yes
136	60	Male	Regular	No	No	No	60	4	198	113	133	87	73	165	102	94	Yes
89	65	Female	Regular	No	No	No	80	7	198	122	104	76	77	153	110	118	No
38	50	Male	Regular	No	No	No	50	3	197	165	112	80	58	188	92	101	No
72	60	Male	No/Minimal	Yes	No	No	80	6	197	139	150	80	83	170	102	101	Yes
32	61	Male	Regular	No	No	No	70	6	197	176	183	104	60	155	99	97	Yes
104	40	Male	No/Minimal	No	Yes	No	60	4	194	120	130	100	71	171	93	99	Yes
138	60	Female	Regular	No	No	No	60	4	194	112	118	60	61	158	100	96	No
175	45	Female	Regular	No	No	No	40	3	193	99	120	80	55	155	89	101	No
61	55	Female	No/Minimal	Yes	No	No	60	5	193	140	100	70	42	165	66	87	No
151	48	Female	Regular	Yes	No	No	70	7	192	109	166	98	74	153	99	114	Yes
122	58	Female	No/Minimal	No	No	No	60	3	192	115	101	57	47	147	77	83	No
96	58	Male	Regular	Yes	No	No	40	4	192	121	124	85	50	170	72	91	No
28	43	Male	Regular	Yes	No	No	50	5	191	180	141	86	57	160	80	85	No
49	45	Male	Regular	No	No	No	50	2	190	145	140	90	70	196	96	94	Yes
39	75	Male	No/Minimal	Yes	No	Yes	60	4	190	165	131	80	72	165	88	90	No
184	75	Male	Regular	Yes	No	Yes	50	4	190	98	138	92	32	155	50	65	No
31	80	Male	Regular	Yes	No	Yes	50	4	190	177	138	88	39	155	63	72	No
140	35	Female	No/Minimal	Yes	No	No	50	2	189	112	130	60	46	155	67	90	No
180	45	Male	Regular	Yes	No	No	50	6	189	99	182	88	55	154	84	90	No
199	60	Female	Regular	No	No	No	50	3	187	89	129	81	50	148	87	93	No
195	52	Female	Regular	No	No	No	70	5	186	90	113	81	64	155	97	104	No
162	50	Female	Regular	Yes	No	No	70	6	183	108	140	90	65	153	96	104	Yes
93	55	Male	Regular	Yes	No	Yes	50	5	183	122	137	93	58	173	83	99	No
146	69	Male	Regular	No	No	No	30	2	183	109	117	69	69	178	87	99	No
107	35	Female	Regular	No	No	No	60	4	180	120	130	90	62	145	92	107	Yes
179	40	Female	Regular	No	No	No	40	2	180	99	140	86	44	153	77	82	No
40	48	Female	Regular	No	No	No	60	3	180	160	110	80	65	147	108	116	No
83	58	Male	No/Minimal	No	No	No	80	5	180	130	142	92	95	170	120	124	Yes
41	62	Female	Regular	No	No	No	60	4	180	155	130	90	53.2	142	89	93	Yes
65	60	Female	Regular	Yes	No	No	70	6	179	140	126	80	62	158	103	98	No
380	65	Male	Regular	Yes	No	Yes	70	8	178		110	70	56	165	92	81	No
143	70	Male	No/Minimal	Yes	No	No	70	7	178	112	179	106	60	163	87	94	No
125	55	Female	No/Minimal	No	No	No	70	4	177	115	110	60	50	151	86	90	No
86	60	Male	Regular	Yes	No	Yes	40	4	177	125	100	80	64	174	84	94	No
189	70	Female	No/Minimal	No	No	No	60	3	177	97	137	70	46	158	69	87	No
157	39	Female	Regular	No	No	No	60	3	175	108	114	66	49	154	89	102	No
176	48	Female	Regular	No	No	No	30	1	175	99	124	80	55	164	74	92	No
432	32	Female	No/Minimal	No	No	No	30	1	173		112	80	60	158	78	86	No
186	36	Male	Regular	Yes	No	No	50	5	173	97	103	69	67	167	70	73	No
73	62	Male	No/Minimal	Yes	No	Yes	80	8	173	139	158	97	75	168	100	104	Yes
109	42	Male	No/Minimal	Yes	No	No	70	6	172	120	144	88	80	166	104	100	Yes
314	50	Female	Regular	No	No	No	40	2	172		105	77	45	165	71	88	No
70	60	Female	Regular	No	No	No	50	4	172	140	156	86	65	152	94	101	Yes
324	40	Female	Regular	No	No	No	40	2	171		106	84	50	140	88	97	No
173	42	Male	Regular	Yes	No	No	50	4	170	99	120	80	81	167	106	98	No
46	61	Male	Regular	Yes	No	Yes	60	5	170	148	106	55	68	168	93	96	No
123	62	Female	No/Minimal	Yes	No	Yes	60	7	170	115	106	60	45	151	73	92	No
97	36	Female	No/Minimal	No	No	No	70	5	169	121	130	86	85	161	107	100	Yes
111	40	Female	Regular	No	No	No	50	3	169	119	126	75	65	155	95	107	No
92	42	Male	Regular	Yes	No	No	50	7	168	122	135	86	66	162	91	85	Yes
132	60	Male	Regular	Yes	No	Yes	30	4	168	115	130	81	50	160	82	97	No
141	42	Male	Regular	No	No	No	70	5	167	112	134	83	85	173	101	100	Yes
167	70	Male	No/Minimal	Yes	No	No	60	5	167	102	120	80	47	164	74	84	No
131	45	Female	Regular	No	No	No	40	3	166	115	129	83	64	155	76	90	No
44	45	Male	Regular	Yes	No	No	30	4	166	150	149	103	70	172	98	96	Yes
120	62	Male	No/Minimal	Yes	No	Yes	60	4	165	116	124	79	50	160	71	84	No
188	68	Female	Regular	No	No	Yes	60	5	165	97	130	80	70	147	91	107	No
196	70	Female	No/Minimal	No	No	No	60	3	165	89	99	66	48	158	78	82	No
757	58	Male	Regular	No	No	No	50	2	164		131	88	52	169	75	86	No
43	62	Male	Regular	No	No	No	60	2	164	150	124	66	90	164	90	89	No
163	65	Female	No/Minimal	No	No	No	60	3	164	108	159	83	50	152	78	82	No
50	40	Male	Regular	Yes	No	Yes	40	4	163	144	110	75	63	165	89	91	No
42	49	Male	Regular	Yes	No	Yes	70	7	163	152	149	93	95	165	122	119	Yes
115	51	Male	Regular	No	No	No	60	5	163	118	109	68	67	168	87	97	No
633	60	Male	Regular	No	Yes	No	50	4	163		125	70	58	165	85	90	No
178	60	Male	Regular	Yes	Yes	No	50	6	162	99	130	86	57	169	88	90	No
56	35	Female	Regular	No	No	No	40	1	161	143	124	88	44.2	144	72	87	No
182	65	Female	Regular	Yes	No	No	50	3	161	98	124	80	58	154	77	102	No
45	38	Female	Regular	No	No	No	60	2	160	149	114	89	76	168	107	110	Yes
117	70	Female	Regular	No	No	No	70	5	160	118	130	86	59	148	95	108	Yes
62	35	Female	Regular	No	No	No	60	2	159	140	106	78	70	152	92	109	No
137	40	Female	Regular	No	No	No	50	3	159	113	134	76	76	168	95	105	Yes
60	60	Female	No/Minimal	No	No	No	60	3	159	141	111	74	37	142	68	83	No
191	60	Female	No/Minimal	No	No	No	70	3	159	95	112	72	42	152	80	88	No
69	70	Male	Regular	No	No	No	50	3	159	140	136	73	61.1	165	59	60	No
197	33	Male	Regular	Yes	No	No	30	5	158	89	118	82	68	173	84	89	No
156	48	Male	No/Minimal	Yes	No	No	50	4	158	108	113	81	48	160	75	87	No
127	50	Female	No/Minimal	No	No	No	70	4	158	115	113	83	57	160	84	102	No
153	60	Female	No/Minimal	Yes	No	No	80	5	158	108	100	80	68	152	106	110	No
194	70	Male	No/Minimal	No	No	No	60	2	158	90	100	70	46	164	79	81	No
118	35	Female	Regular	No	No	No	40	0	156	118	146	95	53	155	79	90	No
190	45	Male	Regular	No	No	No	30	1	156	95	110	78	48	166	66	80	No
99	60	Male	Regular	No	No	No	50	5	156	121	154	90	65	167	97	92	Yes
108	65	Female	Regular	No	No	No	40	3	156	120	134	80	55	140	86	98	Yes
87	60	Female	Regular	No	No	No	50	5	155	124	107	75	47	156	70	79	No
113	65	Male	Regular	Yes	No	Yes	40	5	155	119	144	106	58	164	87	85	No
98	40	Female	Regular	No	No	No	40	2	154	121	146	94	60	153	87	97	Yes
79	94	Male	No/Minimal	No	No	No	60	3	154	132	140	70	58	156	82	93	No
51	50	Female	Regular	No	No	No	50	3	153	144	110	70	55	147	86	98	No
170	60	Male	Regular	No	No	No	30	2	153	101	141	77	91	185	89	89	No
100	36	Female	No/Minimal	No	No	No	60	2	152	120	102	77	63	163	88	102	No
148	50	Female	No/Minimal	Yes	No	No	80	7	152	109	146	92	78	150	111	114	Yes
520	50	Female	Regular	No	No	No	70	4	152		118	76	53.8	154	100	82	No
164	60	Female	Regular	No	No	No	60	4	152	102	100	70	70	155	99	111	No
187	60	Male	Regular	No	No	No	60	4	152	97	130	80	88	173	114	109	No
58	63	Male	Regular	Yes	No	Yes	50	3	152	142	120	80	60	165	89	95	No
63	67	Female	Regular	No	No	No	60	4	152	140	110	70	40	145	86	77	No
142	67	Male	Regular	No	No	No	40	2	152	112	138	92	50	160	80	90	No
870	40	Female	No/Minimal	Yes	No	No	70	6	151		144	81	72	164	101	107	No
181	50	Male	Regular	Yes	No	No	70	7	151	98	108	78	78	169	91	92	No
74	75	Female	No/Minimal	No	No	No	80	5	151	138	146	75	55	152	97	90	Yes
154	78	Male	Regular	No	No	No	40	2	151	108	103	66	38	153	71	82	No
67	80	Male	Regular	Yes	No	No	60	6	151	140	132	78	65	163	126	96	Yes
305	40	Female	No/Minimal	No	No	No	80	6	150		104	74	78	164	100	120	No
172	48	Male	Regular	No	No	No	30	1	150	99	118	80	83	174	75	80	No
102	53	Female	Regular	No	No	No	40	6	150	120	123	79	80	154	85	90	No
169	65	Female	No/Minimal	No	No	No	80	5	150	102	148	80	61	146	93	102	Yes
90	65	Male	No/Minimal	Yes	No	No	70	5	150	122	110	80	80	175	96	101	No
114	65	Male	No/Minimal	No	No	No	70	3	150	118	107	69	61	153	93	99	No
101	45	Male	No/Minimal	No	No	No	70	3	149	120	116	80	85	173	103	101	No
940	70	Male	No/Minimal	No	No	No	60	2	149		188	102	56	165	75	87	No
174	71	Female	No/Minimal	No	No	No	80	5	149	99	120	80	50	152	78	96	No
192	76	Female	No/Minimal	Yes	No	No	80	9	149	95	138	80	81	164	119	106	No
177	32	Male	Regular	No	No	No	20	2	148	99	128	95	70	165	93	97	No
85	41	Female	No/Minimal	No	No	No	70	4	148	127	152	90	83	154	96	104	Yes
66	45	Male	No/Minimal	No	No	No	50	2	148	140	130	78	56	174	76	83	No
165	48	Female	Regular	No	No	No	50	2	148	102	100	68	56	156	82	95	No
171	52	Male	Regular	No	No	No	70	6	148	99	110	70	75	165	106	101	No
110	62	Male	Regular	No	No	No	30	2	148	120	150	95	60	176	84	89	No
133	65	Female	Regular	No	No	No	50	3	148	115	140	82	55	151	76	100	No
161	66	Male	Regular	No	No	No	50	4	148	108	140	84	61	156	99	82	Yes
126	36	Female	Regular	No	No	No	40	3	147	115	112	70	41	162	68	82	No
124	50	Female	No/Minimal	Yes	No	No	60	5	147	115	109	70	50	164	73	90	No
68	63	Female	Regular	No	No	No	70	7	147	140	134	89	70	148	96	101	Yes
880	65	Male	No/Minimal	No	No	No	60	3	147		148	80	41	154	75	80	No
899	86	Female	No/Minimal	No	No	No	70	4	147		150	78	46	145	81	90	No
155	32	Male	Regular	No	No	No	30	2	146	108	111	65	60	168	80	87	No
166	36	Male	Regular	Yes	No	No	50	5	146	102	110	80	40	156	88	90	No
752	45	Female	No/Minimal	No	No	No	70	3	146		130	82	65	160	93	105	No
119	48	Female	Regular	Yes	No	No	50	5	146	117	130	80	50	165	75	93	No
168	50	Female	No/Minimal	Yes	No	No	70	5	146	102	122	77	53	153	80	96	No
402	65	Female	Regular	No	No	No	60	5	146		110	90	70	165	101	98	No
819	65	Male	No/Minimal	Yes	No	No	60	4	146		137	75	42	162	69	76	No
116	36	Male	Regular	Yes	No	No	60	5	145	118	110	70	80	161	106	103	No
403	40	Female	Regular	No	No	No	40	2	145		110	90	48	148	78	90	No
48	52	Male	Regular	Yes	No	No	50	4	145	145	101	65	55	173	75	90	No
147	52	Male	No/Minimal	No	No	No	90	6	145	109	129	84	79.3	163	106	102	No
71	60	Male	No/Minimal	No	No	No	60	2	145	139	110	90	59	164	85	84	No
80	65	Female	Regular	No	No	No	60	3	145	130	100	80	52	156	82	92	No
144	32	Male	Regular	No	No	No	10	1	144	110	140	84	59	182	80	90	No
671	40	Female	Regular	No	No	No	60	6	144		127	80	68	150	92	107	No
103	40	Male	Regular	Yes	No	No	40	5	144	120	128	74	85	169	112	102	No
728	45	Male	Regular	No	No	Yes	40	3	144		130	84	77	167	96	100	No
766	52	Male	Regular	Yes	No	Yes	30	4	144		132	88	55	165	82	84	No
152	55	Female	Regular	No	No	No	50	2	144	108	98	78	62	173	78	103	No
91	60	Female	No/Minimal	No	No	No	60	3	144	122	110	70	56	153	39	38	No
129	63	Male	Regular	No	No	No	40	2	144	115	124	78	60	165	88	90	No
78	65	Female	No/Minimal	No	No	No	60	3	144	136	128	80	48	145	62	82	No
135	35	Female	Regular	Yes	No	No	40	3	143	113	116	70	54	153	84	78	No
84	42	Male	Regular	No	No	No	50	2	143	128	124	79	88	175	96	101	No
55	54	Male	No/Minimal	Yes	No	No	60	4	143	143	118	70	61	165	40	42	No
193	62	Male	No/Minimal	No	No	No	80	5	143	93	171	91	88	175	112	105	No
54	63	Male	No/Minimal	No	No	No	60	3	143	143	115	82	48	156	80	89	No
139	65	Female	No/Minimal	No	No	No	60	3	143	112	121	80	53	148	62	87	No
200	65	Female	Regular	No	No	No	30	2	143	88	110	78	40	156	72	90	No
95	75	Male	No/Minimal	Yes	No	No	60	5	143	121	103	69	55	165	74	80	No
57	85	Male	No/Minimal	No	No	Yes	60	3	143	143	162	72	49	165	78	86	No
130	40	Female	Regular	No	No	No	50	3	142	115	125	87	75	155	100	110	Yes
753	50	Female	Regular	No	No	No	70	5	142		130	90	74	155	99	116	No
75	52	Female	No/Minimal	No	No	No	90	7	142	136	110	70	45	152	100	110	No
198	60	Female	No/Minimal	No	No	No	80	5	142	89	129	82	60	159	92	103	No
76	65	Female	Regular	No	Yes	No	30	3	142	136	111	72	47	152	72	66	No
938	75	Male	No/Minimal	No	Yes	No	60	3	142		180	101	50	159	70	85	No
82	30	Female	Regular	Yes	No	No	0	2	141	130	124	74	40	145	72	86	No
906	39	Female	Regular	Yes	No	No	60	4	141		154	100	82	154	98	113	No
159	47	Male	No/Minimal	Yes	Yes	No	70	6	141	108	128	94	91	185	102	101	Yes
688	55	Male	No/Minimal	No	No	No	80	5	141		128	80	90	158	110	125	No
105	60	Female	Regular	No	No	No	50	4	141	120	130	80	55	146	75	91	No
81	64	Female	No/Minimal	No	No	No	70	4	141	130	114	82	64	154	87	101	No
134	65	Female	Regular	No	No	No	70	6	141	115	166	90	65	145	104	101	Yes
106	70	Female	Regular	No	No	No	70	4	141	120	130	68	51	147	94	96	Yes
421	40	Female	Regular	Yes	No	No	40	3	140		112	89	52	157	84	99	No
338	48	Male	No/Minimal	No	No	No	50	2	140		108	71	64	175	81	90	No
800	50	Female	Regular	No	No	No	60	4	140		135	60	43	157	83	90	No
801	60	Male	Regular	Yes	No	No	50	4	140		136	88	51	148	78	84	No
532	61	Male	No/Minimal	No	No	No	100	7	140		120	78	118	190	104	101	No
900	70	Male	Regular	No	No	No	60	3	140		151	83	91	177	91	101	No
236	81	Male	Regular	No	No	No	60	3	140		98	62	90	181	91	101	No
746	33	Female	No/Minimal	No	No	No	50	3	139		130	96	78	155	104	111	No
331	35	Female	Regular	No	No	No	40	2	139		107	75	47.5	150	68	86	No
461	45	Female	Regular	Yes	No	No	40	4	139		115	72	44	147	68	87	No
770	45	Female	No/Minimal	No	No	No	70	4	139		132	78	69	143	109	122	No
704	45	Male	Regular	Yes	No	No	20	3	139		129	77	53	160	80	96	No
763	50	Male	Regular	Yes	No	No	40	4	139		132	76	62	163	88	101	No
510	55	Female	Regular	No	No	No	50	4	139		118	78	55	154	75	99	No
334	55	Male	No/Minimal	Yes	No	No	80	8	139		108	74	87	175	93	99	No
332	67	Male	Regular	No	No	No	60	2	139		108	78	88	152	90	101	No
868	70	Female	Regular	No	No	No	70	5	139		144	83	60	151	104	114	No
235	80	Male	No/Minimal	Yes	No	Yes	60	4	139		98	61	55	164	84	88	No
230	40	Female	No/Minimal	No	No	No	60	3	138		96	68	75	157	89	99	No
639	42	Male	Regular	Yes	No	No	50	4	138		126	85	90	165	92	101	No
494	50	Male	Regular	Yes	No	No	60	5	138		118	70	58	160	93	90	No
536	50	Male	Regular	Yes	No	No	50	5	138		120	75	73	167	97	104	No
277	52	Male	No/Minimal	No	No	No	60	3	138		101	59	50	178	33	36	No
437	55	Male	Regular	Yes	No	No	80	7	138		114	73	110	164	129	126	No
306	62	Male	No/Minimal	Yes	No	No	60	4	138		105	74	60.2	179	87	96	No
841	62	Male	No/Minimal	No	No	No	60	3	138		140	91	46	146	77	82	No
248	64	Male	No/Minimal	Yes	No	No	60	5	138		100	70	47	155	84	90	No
317	65	Female	No/Minimal	Yes	No	No	60	5	138		106	67	45	160	68	92	No
882	65	Female	Regular	No	No	No	70	5	138		148	80	61	146	93	102	No
682	66	Male	Regular	No	No	No	50	3	138		128	78	60	146	82	104	No
817	40	Male	Regular	No	No	No	50	2	137		137	86	88	176	96	101	No
665	50	Male	Regular	No	No	No	50	4	137		127	86	75	180	96	101	No
606	55	Female	No/Minimal	Yes	No	No	80	6	137		123	86	78	151	107	122	No
508	60	Female	Regular	No	No	No	50	4	137		118	78	60	162	88	99	No
497	60	Male	Regular	No	No	Yes	40	2	137		118	75	60.9	162	64	64	No
677	63	Male	Regular	No	No	No	60	4	137		128	70	78	172	107	100	No
857	63	Male	Regular	No	No	No	60	4	137		141	81	85	183	105	103	No
637	65	Male	Regular	Yes	No	No	30	5	137		126	84	55	173	80	91	No
313	69	Female	Regular	No	No	No	50	4	137		105	76	44	152	76	85	No
482	70	Female	No/Minimal	No	No	No	60	3	137		117	71	41	154	65	80	No
242	32	Female	No/Minimal	No	No	No	30	1	136		98	60	43	154	71	78	No
830	40	Female	Regular	No	No	No	60	4	136		138	91	84	155	114	120	No
845	49	Male	Regular	No	No	No	70	6	136		140	100	86	166	112	108	No
247	50	Female	Regular	No	No	No	50	2	136		99	74	45	160	78	86	No
534	52	Male	No/Minimal	No	No	Yes	80	5	136		120	70	94	175	112	107	No
354	60	Male	Regular	No	No	No	30	2	136		109	78	90	181	89	89	No
504	62	Female	No/Minimal	No	No	No	80	5	136		118	74	81.5	150	105	126	No
782	62	Male	No/Minimal	Yes	No	Yes	80	8	136		134	86	76	168	96	102	No
335	64	Male	No/Minimal	No	No	No	70	3	136		108	83	66	164	93	92	No
593	65	Female	Regular	No	No	No	50	2	136		122	83	54	146	75	90	No
418	70	Female	Regular	No	No	No	60	6	136		112	79	60	152	90	105	No
731	70	Female	No/Minimal	No	No	No	70	4	136		130	82	55	152	82	88	No
603	45	Male	Regular	No	No	No	30	3	135		123	81	55	160	80	90	No
922	55	Male	Regular	No	Yes	No	50	5	135		164	95	70	172	98	93	No
867	60	Female	No/Minimal	Yes	No	No	60	4	135		144	98	35	149	63	78	No
720	65	Male	Regular	No	No	No	50	5	135		130	74	57	160	87	95	No
447	40	Female	Regular	Yes	No	No	50	6	134		114	78	58	149	84	92	No
921	60	Female	Regular	Yes	No	No	30	4	134		163	101	45	154	71	84	No
850	70	Female	Regular	Yes	No	No	50	6	134		140	76	43	142	70	76	No
568	70	Male	No/Minimal	No	No	No	60	3	134		121	70	54	165	73	90	No
598	32	Female	No/Minimal	No	No	No	30	1	133		122	92	50	148	73	86	No
695	45	Female	Regular	No	No	No	50	3	133		128	78	55	155	82	96	No
696	50	Female	Regular	No	No	No	60	4	133		128	58	54	155	83	102	No
550	60	Female	No/Minimal	No	No	No	80	5	133		120	78	78	160	117	99	No
885	60	Female	Regular	No	No	No	50	4	133		148	84	40	140	70	72	No
507	32	Female	Regular	No	No	Yes	40	3	132		118	80	70	165	97	110	No
405	40	Female	Regular	No	No	No	70	6	132		111	71	78	161	115	120	No
563	40	Female	Regular	No	No	No	40	2	132		120	80	44	165	59	82	No
307	42	Male	Regular	Yes	No	No	70	6	132		105	80	75	164	100	103	No
223	50	Male	Regular	No	No	No	50	3	132		95	70	58	175	32	38	No
632	57	Male	Regular	No	No	No	50	3	132		125	92	70	165	92	97	No
452	62	Male	Regular	No	No	No	60	3	132		115	82	90	160	92	101	No
836	62	Male	Regular	Yes	No	Yes	70	6	132		140	80	60	165	91	95	No
939	65	Female	Regular	No	No	No	50	4	132		180	80	50	156	82	95	No
916	65	Male	Regular	Yes	No	Yes	70	6	132		160	88	100	170	119	120	No
315	70	Male	No/Minimal	Yes	No	No	60	5	132		106	72	45	157	74	83	No
300	40	Female	No/Minimal	Yes	No	No	60	4	131		104	72	66	161	88	98	No
926	45	Female	Regular	Yes	No	No	50	5	131		168	90	71	148	103	113	No
875	45	Male	Regular	Yes	No	Yes	30	4	131		146	105	70	169	95	97	No
802	47	Male	Regular	Yes	No	No	50	5	131		136	88	102	165	122	120	No
636	55	Female	Regular	No	No	No	60	4	131		125	90	64	145	93	98	No
371	60	Male	Regular	No	No	No	30	2	131		110	70	57	158	87	98	No
628	62	Male	Regular	Yes	No	Yes	70	6	131		125	76	82	170	106	107	No
201	70	Female	Regular	No	No	No	70	5	131		200	98	66.6	155	99	105	No
381	70	Female	No/Minimal	No	No	No	80	4	131		110	80	68	155	97	103	No
877	70	Female	Regular	No	No	No	30	2	131		147	95	38	150	76	85	No
717	80	Male	Regular	No	No	No	70	4	131		130	70	75	170	103	102	No
909	85	Female	No/Minimal	Yes	No	No	80	5	131		155	77	45	145	90	88	No
787	40	Male	Regular	Yes	No	Yes	20	3	130		134	96	62.8	158	88	96	No
337	50	Male	Regular	Yes	No	No	50	5	130		108	80	63	163	89	95	No
435	63	Male	Regular	Yes	No	No	40	4	130		114	84	50	158	73	82	No
457	63	Male	Regular	No	No	No	40	2	130		115	58	43	165	62	84	No
883	65	Female	No/Minimal	No	No	No	60	3	130		148	72	55	156	72	94	No
726	65	Male	Regular	No	No	No	60	3	130		130	90	75	173	95	100	No
477	33	Female	Regular	No	No	No	50	5	129		116	90	80	152	91	101	No
431	35	Female	Regular	No	No	No	40	1	129		112	97	55.5	150	82	94	No
527	36	Female	Regular	No	No	No	40	3	129		119	79	68	160	88	104	No
259	40	Male	Regular	Yes	No	Yes	40	3	129		100	60	63	174	83	95	No
428	45	Female	Regular	No	No	No	40	3	129		112	69	50.2	166	66	90	No
535	54	Male	No/Minimal	Yes	No	No	90	8	129		120	79	84	174	98	105	No
484	55	Female	Regular	No	No	No	30	3	129		117	74	45	143	77	85	No
920	55	Female	Regular	No	No	No	60	3	129		162	102	60	147	87	105	No
374	60	Male	Regular	No	No	Yes	30	3	129		110	78	62	178	78	92	No
781	60	Male	No/Minimal	Yes	No	No	80	5	129		134	72	78	170	113	107	No
255	68	Male	Regular	No	No	No	50	5	129		100	70	71	178	105	71	No
886	80	Female	Regular	No	No	No	30	2	129		148	67	40	150	74	79	No
719	81	Male	No/Minimal	No	No	No	70	4	129		130	60	60	160	94	93	No
501	30	Male	No/Minimal	Yes	No	No	40	5	128		118	72	52	166	74	83	No
554	49	Female	Regular	No	No	No	60	4	128		120	78	60	155	99	104	No
218	50	Female	Regular	No	No	No	50	4	128		92	65	42	153	82	88	No
667	52	Male	Regular	No	Yes	No	70	6	128		127	95	71	168	99	100	No
216	55	Female	No/Minimal	Yes	No	No	70	5	128		92	60	50	152	89	90	No
741	55	Female	Regular	No	No	No	40	4	128		130	71	55	158	85	98	No
233	62	Male	Regular	Yes	No	No	40	3	128		97	75	45	170	70	82	No
209	65	Female	No/Minimal	No	No	No	60	3	128		90	66	34.6	152	75	78	No
827	65	Female	No/Minimal	Yes	No	No	80	6	128		138	84	65	154	91	98	No
350	67	Male	No/Minimal	Yes	No	Yes	70	6	128		109	75	78	180	92	108	No
713	70	Male	Regular	No	No	No	60	2	128		130	63	90	160	90	90	No
270	30	Female	Regular	No	No	No	20	1	127		100	80	55	155	85	96	No
759	35	Female	Regular	No	No	No	30	0	127		131	87	54	147	76	100	No
481	40	Male	Regular	Yes	No	No	40	5	127		117	69	41	160	72	77	No
668	40	Male	Regular	Yes	No	No	50	5	127		127	96	60	178	86	96	No
505	49	Female	Regular	No	No	No	60	4	127		118	81	69	152	92	107	No
388	50	Female	No/Minimal	Yes	No	No	80	7	127		110	80	56	155	92	102	No
292	50	Male	Regular	Yes	No	No	50	5	127		103	81	52	172	74	88	No
834	55	Female	Regular	No	No	No	50	4	127		139	86	36.5	152	68	50	No
495	55	Male	Regular	No	No	No	70	6	127		118	82	60	166	92	90	No
762	58	Male	Regular	Yes	No	No	60	5	127		132	76	61	169	92	96	No
659	60	Female	Regular	No	No	No	70	5	127		126	78	53.3	159	99	109	No
215	65	Female	Regular	No	No	No	50	3	127		92	69	55	154	86	93	No
499	70	Male	No/Minimal	No	No	No	60	2	127		118	76	51	158	82	91	No
469	80	Female	No/Minimal	No	No	No	70	4	127		116	84	48	148	83	89	No
303	45	Female	No/Minimal	No	No	No	50	2	126		104	62	42	146	69	80	No
586	45	Female	Regular	No	No	No	60	4	126		122	80	61.1	152	93	106	No
379	47	Male	Regular	Yes	No	Yes	30	3	126		110	74	50	172	76	87	No
711	50	Female	Regular	Yes	No	No	70	6	126		129	93	64	162	92	102	No
423	60	Female	Regular	No	No	No	70	3	126		112	73	65	155	90	100	No
496	60	Male	Regular	No	No	No	40	2	126		118	88	62.6	170	84	94	No
491	61	Male	Regular	Yes	No	Yes	40	4	126		118	78	53	173	71	82	No
434	30	Female	No/Minimal	No	No	No	50	2	125		113	78	68	160	96	116	No
698	35	Female	Regular	No	No	No	50	2	125		128	78	52	167	87	92	No
641	38	Male	Regular	Yes	No	No	40	2	125		126	86	78	175	92	101	No
252	45	Male	No/Minimal	Yes	No	No	70	5	125		100	74	85	169	104	101	No
894	45	Male	Regular	No	No	No	50	4	125		150	90	62	167	81	85	No
866	53	Male	No/Minimal	No	No	No	80	5	125		144	98	80	167	110	110	No
872	56	Male	Regular	Yes	No	No	40	4	125		145	106	42	156	72	82	No
377	59	Male	Regular	No	No	Yes	40	2	125		110	67	48.6	165	78	82	No
220	68	Male	No/Minimal	No	No	No	60	3	125		94	64	46	145	87	89	No
570	80	Male	No/Minimal	Yes	No	Yes	70	6	125		122	62	53	168	89	91	No
263	36	Male	Regular	No	No	No	30	2	124		100	70	44	164	74	84	No
222	54	Male	No/Minimal	Yes	No	Yes	80	6	124		95	79	48	170	130	128	No
361	60	Male	No/Minimal	Yes	No	No	60	5	124		110	68	59	167	77	99	No
666	62	Male	Regular	No	No	Yes	70	6	124		127	84	72	175	92	96	No
859	62	Male	Regular	No	No	No	50	3	124		142	90	70	165	94	103	No
559	35	Female	No/Minimal	No	No	No	50	1	123		120	80	54	162	60	78	No
742	35	Female	No/Minimal	No	No	No	50	1	123		130	75	49	150	30	36	No
852	35	Female	Regular	No	No	No	20	1	123		140	80	50	150	72	89	No
254	35	Male	Regular	No	No	No	30	1	123		100	60	65	165	90	101	No
333	35	Male	Regular	No	No	No	50	1	123		108	66	88	153	96	101	No
572	42	Male	Regular	No	No	No	40	2	123		122	84	74	165	96	102	No
397	45	Female	No/Minimal	No	No	No	50	2	123		110	60	50	160	73	90	No
743	45	Female	No/Minimal	Yes	No	No	50	3	123		130	82	48	154	72	78	No
376	47	Male	Regular	Yes	No	No	30	3	123		110	70	53	169	87	93	No
228	49	Male	Regular	No	No	No	30	1	123		96	68	50	177	74	88	No
299	53	Female	No/Minimal	No	No	No	80	5	123		104	76	65	155	104	117	No
498	55	Male	Regular	Yes	No	Yes	50	4	123		118	80	57	165	85	97	No
716	55	Male	Regular	No	No	No	70	5	123		130	86	85	180	108	111	No
363	59	Male	Regular	No	No	No	60	4	123		110	77	74	163	101	101	No
267	60	Female	Regular	No	No	No	70	5	123		100	76	65.1	162	89	96	No
884	60	Female	No/Minimal	No	No	No	60	3	123		148	86	50	153	75	88	No
513	65	Female	Regular	No	No	No	50	3	123		118	76	52	154	70	93	No
735	65	Female	No/Minimal	No	No	No	70	4	123		130	80	67	150	87	98	No
360	75	Male	No/Minimal	Yes	No	Yes	70	4	123		110	68	66	168	91	95	No
460	35	Female	No/Minimal	No	No	No	60	3	122		115	79	46.7	147	78	96	No
583	38	Female	Regular	No	No	No	40	1	122		122	88	65	172	84	89	No
384	40	Female	Regular	No	No	No	50	3	122		110	80	75	159	104	110	No
394	40	Female	Regular	No	No	No	30	1	122		110	70	50	155	74	88	No
424	40	Female	Regular	No	No	No	60	4	122		112	84	60.3	153	92	106	No
737	40	Female	No/Minimal	Yes	No	No	70	5	122		130	82	68	157	94	102	No
740	40	Female	Regular	No	No	No	50	1	122		130	80	53	153	80	97	No
812	40	Female	Regular	No	No	No	60	3	122		136	98	62	151	92	99	No
465	41	Male	Regular	Yes	Yes	No	70	8	122		116	78	92	160	110	116	No
210	50	Female	Regular	Yes	Yes	No	50	6	122		91	65	44	150	73	88	No
533	50	Male	Regular	No	No	No	70	4	122		120	66	85	158	102	101	No
853	55	Female	Regular	No	No	No	40	2	122		140	80	35	138	76	82	No
854	55	Female	Regular	No	No	No	50	2	122		140	80	35	138	76	82	No
869	55	Female	No/Minimal	No	No	No	70	4	122		144	86	41	149	87	97	No
207	55	Male	Regular	No	No	No	40	2	122		90	70	52	166	73	42	No
596	60	Female	No/Minimal	No	No	No	60	3	122		122	80	36	152	65	88	No
776	62	Female	No/Minimal	No	No	No	70	3	122		132	80	55	166	83	86	No
240	62	Male	Regular	No	No	No	50	2	122		98	76	53	159	87	82	No
486	65	Male	No/Minimal	Yes	No	No	70	5	122		118	82	58	153	98	93	No
487	75	Male	No/Minimal	Yes	No	Yes	80	5	122		118	69	60	165	130	125	No
323	60	Female	Regular	No	No	No	50	3	121		106	66	37	152	78	85	No
391	65	Female	Regular	No	No	No	50	3	121		110	74	54	160	86	95	No
856	65	Male	No/Minimal	No	No	No	80	4	121		141	82	65	160	101	101	No
895	68	Female	Regular	Yes	No	No	70	8	121		150	90	80	151	101	125	No
822	75	Male	No/Minimal	Yes	No	No	80	6	121		138	88	92	172	113	106	No
429	35	Female	Regular	No	No	No	40	0	120		112	80	45	160	66	81	No
526	35	Female	Regular	No	No	No	50	1	120		119	80	70	153	89	104	No
724	39	Male	Regular	No	No	Yes	30	0	120		130	80	58	172	78	90	No
273	40	Female	Regular	No	No	No	30	1	120		100	60	50	157	79	96	No
595	40	Female	Regular	No	No	No	40	2	120		122	70	38	150	63	82	No
339	47	Male	Regular	Yes	No	No	20	3	120		108	71	60	170	80	90	No
654	50	Female	Regular	No	No	No	60	4	120		126	83	74	164	99	111	No
803	58	Male	Regular	Yes	Yes	No	60	5	120		136	77	70	167	94	58	No
514	60	Female	No/Minimal	No	No	No	60	3	120		118	74	50	152	74	95	No
433	70	Male	Regular	Yes	No	Yes	50	4	120		113	79	55	170	77	85	No
798	70	Male	Regular	No	No	No	60	3	120		135	99	58	164	94	100	No
907	71	Male	Regular	Yes	No	No	60	7	120		155	94	63	170	94	102	No
523	32	Male	Regular	Yes	No	No	10	2	119		119	76	56	174	74	88	No
816	35	Female	No/Minimal	No	No	No	60	3	119		136	92	50	153	78	93	No
635	40	Female	No/Minimal	No	No	No	70	3	119		125	90	85	158	90	85	No
227	40	Male	No/Minimal	Yes	No	No	50	3	119		96	72	51	142	80	92	No
545	40	Male	Regular	Yes	No	Yes	30	2	119		120	80	50	165	70	90	No
590	45	Female	No/Minimal	No	No	No	70	4	119		122	76	60	165	95	105	No
401	54	Female	Regular	No	No	No	50	3	119		110	90	61	149	86	102	No
355	55	Male	Regular	No	No	No	40	3	119		109	82	52	173	71	88	No
650	55	Male	No/Minimal	Yes	No	Yes	60	4	119		126	93	60	177	70	80	No
941	60	Female	No/Minimal	Yes	No	No	70	6	119		188	101	50	145	81	95	No
893	65	Male	Regular	No	No	Yes	70	7	119		150	97	75.7	164	105	97	No
205	70	Female	Regular	No	No	No	60	4	119		88	62	38	163	86	92	No
934	72	Male	Regular	No	Yes	Yes	50	5	119		174	100	59	166	92	102	No
261	80	Male	No/Minimal	No	No	No	60	3	119		100	70	53	169	71	85	No
321	30	Female	No/Minimal	No	No	No	30	1	118		106	72	56	161	78	84	No
748	33	Female	Regular	Yes	No	No	40	6	118		130	94	72	155	85	105	No
862	34	Male	Regular	No	No	No	20	3	118		142	100	71	183	90	102	No
483	35	Female	No/Minimal	No	No	No	60	2	118		117	75	67.5	163	83	86	No
500	40	Male	Regular	Yes	No	Yes	20	3	118		118	80	60	178	85	90	No
319	42	Female	Regular	No	No	No	50	3	118		106	57	60	155	94	108	No
348	45	Female	Regular	No	No	No	40	2	118		108	70	53	150	76	96	No
511	45	Female	No/Minimal	No	No	No	50	2	118		118	61	55	155	79.5	92	No
413	45	Male	Regular	Yes	Yes	No	20	4	118		112	80	62	172	78	86	No
705	47	Male	Regular	Yes	No	No	30	4	118		129	75	55	175	80	93	No
706	47	Male	Regular	Yes	No	Yes	30	2	118		129	75	55	175	80	93	No
280	49	Female	Regular	Yes	No	No	40	3	118		101	64	43	155	67	86	No
260	50	Male	Regular	No	No	No	40	2	118		100	70	54	162	68	80	No
863	60	Female	Regular	No	No	No	50	4	118		142	95	60	152	86	99	No
410	75	Male	Regular	No	No	No	40	4	118		112	80	67	165	95	98	No
621	36	Female	No/Minimal	No	No	No	70	3	117		124	80	74	158	94	116	No
265	38	Female	Regular	Yes	No	No	50	4	117		100	72	65	148	96	108	No
518	40	Female	Regular	No	No	No	40	2	117		118	70	36	143	68	85	No
425	46	Female	No/Minimal	No	No	No	60	3	117		112	82	61	154	86	104	No
655	50	Female	No/Minimal	No	No	No	80	5	117		126	84	65	155	98	100	No
898	50	Female	No/Minimal	Yes	No	No	70	5	117		150	94	61	160	83	100	No
416	50	Male	No/Minimal	Yes	No	No	60	5	117		112	68	55	171	78	92	No
453	50	Male	No/Minimal	No	No	No	80	4	117		115	74	85	183	103	101	No
684	50	Male	Regular	No	No	No	50	3	117		128	70	66	176	81	93	No
808	58	Female	No/Minimal	No	No	No	80	5	117		136	77	62	163	95	102	No
229	60	Female	No/Minimal	Yes	No	No	60	4	117		96	64	49	157	72	79	No
345	30	Female	No/Minimal	No	No	No	40	1	116		108	76	59	154	84	92	No
466	32	Male	No/Minimal	Yes	No	No	30	3	116		116	70	66	166	78	84	No
738	35	Female	Regular	No	No	No	40	1	116		130	87	60	160	81	104	No
579	36	Male	Regular	No	No	No	50	2	116		122	82	58	174	85	91	No
283	38	Male	Regular	Yes	Yes	No	20	3	116		102	68	51	168	78	91	No
592	40	Female	No/Minimal	Yes	No	No	60	4	116		122	74	47	156	83	100	No
362	50	Male	Regular	No	No	No	60	4	116		110	70	81	164	101	104	No
727	60	Male	No/Minimal	No	No	No	60	2	116		130	100	70	174	89	92	No
936	60	Male	No/Minimal	No	No	No	80	4	116		180	108	87	165	101	101	No
733	65	Female	No/Minimal	Yes	No	No	60	4	116		130	60	44	152	70	90	No
775	65	Female	No/Minimal	No	No	No	70	4	116		132	78	62	170	88	95	No
911	65	Male	Regular	No	No	No	50	2	116		156	104	60	165	85	95	No
344	70	Female	Regular	No	No	No	50	2	116		108	72	40	155	71	81	No
712	72	Male	Regular	Yes	No	No	30	4	116		130	76	55	161	82	87	No
436	78	Male	No/Minimal	Yes	No	Yes	60	5	116		114	80	53	165	85	90	No
566	85	Male	No/Minimal	Yes	No	Yes	60	4	116		121	57	56	165	80	95	No
234	30	Female	Regular	No	No	No	40	4	115		97	69	66	162	94	101	No
329	40	Female	Regular	No	No	No	50	3	115		107	78	76	160	110	104	No
555	50	Female	Regular	No	No	No	50	2	115		120	68	49	148	80	95	No
582	51	Female	Regular	Yes	No	No	50	5	115		122	86	55	155	81	100	No
675	55	Male	Regular	Yes	No	Yes	70	6	115		128	85	72	165	90	95	No
589	60	Female	Regular	No	No	No	60	3	115		122	77	65	170	84	89	No
651	60	Female	Regular	No	No	No	60	4	115		126	85	55	145	86	88	No
902	60	Male	Regular	No	No	No	50	2	115		152	78	53	165	89	84	No
564	62	Female	Regular	Yes	No	No	70	6	115		120	90	82	160	119	128	No
488	62	Male	Regular	Yes	No	No	60	6	115		118	78	56	165	93	90	No
647	62	Male	Regular	No	No	No	50	2	115		126	80	54	168	82	84	No
529	65	Male	Regular	Yes	No	No	70	6	115		120	70	84	161	107	112	No
783	75	Male	No/Minimal	Yes	No	Yes	60	4	115		134	81	53	163	79	88	No
282	35	Male	Regular	No	No	No	40	1	114		102	74	80.6	185	95	104	No
591	38	Female	Regular	No	No	No	50	2	114		122	70	50	155	86	91	No
509	43	Female	No/Minimal	No	No	No	70	4	114		118	72	59	162	93	108	No
622	48	Female	Regular	No	No	No	50	3	114		124	74	53	153	84	88	No
910	55	Female	Regular	No	No	No	70	4	114		155	106	64	154	90	106	No
842	60	Male	No/Minimal	No	No	Yes	60	3	114		140	90	55	168	89	97	No
702	65	Male	Regular	Yes	No	No	50	4	114		129	84	52	155	70	69	No
903	70	Female	Regular	No	No	No	70	5	114		152	82	60	162	91	101	No
202	80	Female	Regular	No	Yes	No	30	4	114		77	58	48	154	74	86	No
312	30	Female	Regular	Yes	No	No	10	2	113		105	70	47	151	60	85	No
396	30	Female	No/Minimal	No	No	No	40	3	113		110	78	45	148	74	78	No
634	40	Female	No/Minimal	No	No	No	60	3	113		125	66	64	155	86	105	No
602	42	Male	Regular	No	No	No	70	5	113		123	77	84	173	100	100	No
246	46	Female	Regular	No	No	No	40	2	113		99	62	48	157	26	36	No
320	60	Female	Regular	No	No	No	30	3	113		106	75	56	159	78	86	No
359	60	Male	Regular	Yes	No	Yes	50	4	113		110	80	87	165	80	90	No
652	61	Female	No/Minimal	No	No	No	80	5	113		126	80	95	165	104	139	No
826	65	Male	No/Minimal	Yes	No	No	70	4	113		138	90	83	172	90	98	No
531	69	Male	Regular	Yes	No	No	50	4	113		120	69	50	154	77	57	No
573	72	Male	Regular	No	No	No	70	4	113		122	80	75	183	102	98	No
913	83	Male	Regular	No	No	No	50	3	113		158	91	62	165	72	74	No
474	30	Female	Regular	No	No	No	20	1	112		116	78	68	167	88	95	No
630	35	Male	Regular	No	No	No	50	1	112		125	92	90	158	92	101	No
703	35	Male	Regular	No	Yes	No	30	1	112		129	86	46	160	67	78	No
386	42	Female	Regular	No	No	No	50	3	112		110	70	63	156	94	95	No
576	45	Male	Regular	Yes	No	Yes	20	3	112		122	70	59	158	80	93	No
918	46	Female	No/Minimal	No	No	No	70	4	112		160	100	76	158	110	98	No
769	50	Female	No/Minimal	No	No	No	80	5	112		132	78	105	157	110	124	No
206	50	Male	Regular	Yes	No	No	50	5	112		90	60	60	173	81	86	No
829	58	Female	Regular	No	No	No	80	7	112		138	92	88	148	101	125	No
415	58	Male	Regular	No	No	Yes	50	2	112		112	78	62	174	89	96	No
224	62	Female	No/Minimal	No	No	No	80	5	112		95	67	56	143	94	103	No
479	62	Male	No/Minimal	Yes	No	No	60	4	112		117	80	53	162	80	86	No
368	66	Male	Regular	No	No	No	50	3	112		110	70	69	171	92	103	No
470	70	Female	Regular	Yes	No	No	30	4	112		116	78	50	153	68	60	No
378	70	Male	Regular	No	No	No	50	3	112		110	64	53	175	75	90	No
942	70	Male	No/Minimal	No	No	No	60	2	112		190	104	52	170	71	82	No
443	71	Male	Regular	No	No	No	50	2	112		114	78	47	160	79	84	No
780	75	Female	Regular	Yes	No	No	40	5	112		133	67	50	152	85	94	No
351	80	Male	Regular	Yes	No	Yes	50	4	112		109	73	65	178	80	93	No
558	30	Female	Regular	No	No	No	10	0	111		120	80	51	157	78	90	No
383	32	Female	Regular	Yes	No	No	40	7	111		110	70	77	159	106	111	No
278	34	Female	Regular	No	No	No	40	2	111		101	78	78	173	98	105	No
620	36	Female	No/Minimal	No	No	No	60	2	111		124	88	65	168	82	88	No
217	40	Female	Regular	No	No	No	40	1	111		92	63	48	155	80	96	No
449	40	Female	Regular	No	No	No	40	1	111		114	82	50	164	62	88	No
745	43	Female	No/Minimal	No	No	No	80	6	111		130	90	111	156	125	130	No
723	45	Male	Regular	No	No	No	50	4	111		130	80	55	160	84	92	No
291	50	Male	Regular	No	No	No	60	4	111		103	68	59.3	164	81	99	No
370	50	Male	Regular	Yes	No	No	40	4	111		110	80	66	164	86	94	No
325	60	Male	Regular	Yes	No	Yes	50	4	111		107	71	55	175	75	91	No
600	60	Male	Regular	Yes	No	Yes	50	4	111		123	81	55	165	86	92	No
924	60	Male	No/Minimal	Yes	No	Yes	60	4	111		166	87	64	164	70	85	No
475	65	Female	Regular	No	No	No	50	3	111		116	76	48	154	74	91	No
353	35	Male	Regular	No	No	No	50	3	110		109	82	70	170	94	104	No
547	36	Male	Regular	No	No	No	40	2	110		120	90	68	174	93	94	No
519	40	Female	No/Minimal	Yes	No	No	50	3	110		118	78	42	155	72	76	No
901	45	Male	No/Minimal	No	No	No	60	3	110		151	103	74	166	96	104	No
587	46	Female	No/Minimal	No	No	No	70	5	110		122	83	55	149	86	100	No
751	58	Female	Regular	No	No	No	50	4	110		130	90	52	157	75	90	No
609	59	Male	Regular	No	No	No	70	4	110		124	80	94	168	112	112	No
268	60	Female	Regular	No	No	No	40	6	110		100	74	58	155	87	89	No
548	60	Female	Regular	Yes	No	No	60	7	110		120	70	57	155	92	105	No
599	61	Male	Regular	Yes	No	No	60	5	110		123	71	90	164	92	100	No
820	62	Female	No/Minimal	No	No	No	80	5	110		137	95	84	148	121	130	No
540	62	Male	No/Minimal	No	No	No	70	3	110		120	76	64	170	90	100	No
937	65	Male	Regular	Yes	No	No	40	4	110		180	100	62	170	87	101	No
896	75	Female	No/Minimal	No	No	No	80	5	110		150	90	63	151	104	101	No
438	80	Male	No/Minimal	No	No	Yes	70	4	110		114	70	77	166	99	98	No
935	80	Male	No/Minimal	No	No	Yes	80	4	110		178	97	64	165	100	98	No
764	32	Male	Regular	Yes	No	No	30	4	109		132	78	60	165	78	92	No
309	33	Female	Regular	No	No	No	20	1	109		105	77	82	157	82	109	No
685	38	Male	Regular	Yes	Yes	No	50	5	109		128	74	60	170	82	92	No
269	40	Female	Regular	No	No	No	40	2	109		100	60	59	157	80	102	No
285	40	Female	Regular	No	No	No	40	2	109		102	78	58	151	80	96	No
597	40	Female	Regular	No	No	No	60	5	109		122	90	72	160	103	104	No
710	45	Female	Regular	No	No	No	40	2	109		129	74	62	158	83	98	No
615	45	Male	Regular	Yes	No	No	20	3	109		124	82	54	161	86	92	No
878	51	Male	No/Minimal	Yes	No	No	70	7	109		148	88	57	153	88	94	No
395	60	Female	Regular	No	Yes	No	30	4	109		110	72	56	165	76	91	No
777	60	Female	No/Minimal	Yes	No	No	70	5	109		132	92	50	157	86	95	No
768	70	Female	Regular	No	No	No	50	3	109		132	80	49	146	75	96	No
799	75	Female	Regular	No	No	No	30	5	109		135	81	39	149	64	87	No
243	32	Female	No/Minimal	Yes	No	No	30	3	108		98	68	36	147	72	78	No
427	32	Female	Regular	No	No	No	30	3	108		112	68	50	162	72	80	No
422	33	Female	Regular	No	No	No	40	3	108		112	72	71.2	158	95	108	No
232	35	Female	Regular	Yes	No	No	20	2	108		96	71	38	159	74	89	No
678	35	Male	Regular	No	No	No	60	4	108		128	82	65	162	94	93	No
736	46	Female	Regular	No	No	No	60	3	108		130	88	76	160	90	96	No
279	48	Female	Regular	Yes	No	No	50	5	108		101	69	49.9	151	90	93	No
915	55	Female	No/Minimal	No	No	No	70	4	108		159	101	52	153	89	92	No
343	60	Female	Regular	Yes	No	No	50	6	108		108	74	46	152	73	89	No
747	60	Female	Regular	No	No	No	70	5	108		130	90	73	152	98	110	No
760	60	Female	Regular	No	No	No	30	3	108		131	82	46	155	72	88	No
809	60	Female	Regular	No	No	No	60	3	108		136	72	58	163	83	94	No
581	65	Female	No/Minimal	Yes	No	No	70	5	108		122	72	65	147	85	110	No
789	65	Female	Regular	No	No	No	50	4	108		134	79	51	150	88	90	No
662	65	Male	Regular	Yes	No	No	30	4	108		127	70	47	156	77	94	No
796	70	Male	Regular	No	No	No	50	2	108		135	80	45	171	71	82	No
262	30	Male	Regular	Yes	No	No	0	4	107		100	70	51	167	81	93	No
404	32	Female	Regular	No	No	No	30	2	107		111	84	80	148	105	128	No
284	35	Female	No/Minimal	No	No	No	70	2	107		102	70	62	153	90	108	No
409	36	Female	No/Minimal	No	No	No	50	1	107		111	72	38	159	57	80	No
860	39	Male	Regular	Yes	No	No	50	2	107		142	96	74	163	90	96	No
693	42	Female	No/Minimal	Yes	No	No	70	5	107		128	82	65	150	97	103	No
385	47	Female	Regular	No	No	No	60	5	107		110	84	75	160	103	111	No
792	60	Female	No/Minimal	No	No	No	80	5	107		134	82	54	160	99	106	No
932	60	Female	Regular	No	No	No	70	5	107		170	90	93	157	128	134	No
382	75	Female	Regular	No	Yes	No	40	4	107		110	70	58	152	84	80	No
732	78	Female	Regular	Yes	No	No	50	7	107		130	68	40	144	70	90	No
891	85	Male	Regular	Yes	No	No	30	4	107		150	90	52	174	80	86	No
614	37	Male	Regular	No	No	No	30	0	106		124	86	47	172	68	84	No
289	40	Female	Regular	No	No	No	40	1	106		102	72	41	149	55	79	No
485	40	Female	Regular	No	No	No	40	1	106		117	72	42	161	65	87	No
697	40	Female	No/Minimal	No	No	No	60	3	106		128	80	55	165	85	95	No
887	40	Female	No/Minimal	No	No	No	80	6	106		148	100	115	146	114	138	No
700	45	Female	Regular	No	No	No	60	3	106		128	90	90	164	117	119	No
765	45	Male	No/Minimal	Yes	No	Yes	70	5	106		132	90	87	165	109	106	No
691	55	Female	Regular	No	No	No	80	7	106		128	84	81.6	155	110	122	No
929	63	Male	Regular	No	No	No	60	2	106		170	100	90	181	90	89	No
399	65	Female	Regular	No	No	No	50	3	106		110	60	41	160	66	82	No
417	65	Female	No/Minimal	Yes	No	No	80	6	106		112	71	58	142	97	104	No
480	70	Male	Regular	No	No	No	60	3	106		117	67	90	176	91	101	No
530	72	Male	Regular	Yes	No	Yes	60	6	106		120	70	60	165	89	90	No
387	30	Female	No/Minimal	No	No	No	30	1	105		110	86	54	148	72	80	No
646	30	Male	No/Minimal	Yes	No	No	40	5	105		126	84	54	160	82	88	No
462	32	Female	Regular	No	No	No	0	0	105		115	77	54	166	78	85	No
539	32	Male	Regular	No	No	No	30	1	105		120	82	65	167	100	107	No
448	35	Female	No/Minimal	Yes	No	No	50	2	105		114	70	48	153	73	80	No
451	35	Female	Regular	No	No	No	20	0	105		114	73	39	155	72	90	No
557	35	Female	Regular	No	No	No	40	0	105		120	70	50	154	74	94	No
308	36	Male	Regular	Yes	No	No	40	1	105		105	60	58	162	82	92	No
663	38	Male	No/Minimal	No	No	No	70	3	105		127	86	88	176	111	107	No
722	38	Male	Regular	No	No	No	30	0	105		130	86	53	156	82	90	No
847	38	Male	Regular	No	No	No	40	1	105		140	110	64	157	85	95	No
772	40	Female	No/Minimal	No	No	No	80	5	105		132	74	73	164	90	108	No
844	40	Male	Regular	No	No	No	60	6	105		140	90	96	169	119	109	No
846	40	Male	Regular	Yes	No	No	50	4	105		140	90	65	161	94	95	No
412	42	Male	No/Minimal	No	No	No	50	1	105		112	75	62	163	85	97	No
773	45	Female	Regular	No	No	No	50	5	105		132	86	61	158	88	99	No
214	50	Female	Regular	No	No	No	70	4	105		92	64	70	160	95	86	No
393	50	Female	No/Minimal	Yes	No	No	60	5	105		110	68	53	152	72	88	No
642	50	Male	Regular	Yes	No	Yes	70	7	105		126	80	81	171	108	96	No
831	60	Female	No/Minimal	No	No	No	60	3	105		138	90	36	142	73	80	No
468	60	Male	Regular	No	No	No	30	3	105		116	72	51	169	78	90	No
489	60	Male	Regular	Yes	No	Yes	50	4	105		118	82	52	166	78	86	No
298	62	Female	No/Minimal	Yes	No	No	60	5	105		104	60	35	147	74	85	No
897	65	Female	Regular	No	No	No	60	4	105		150	90	54	155	86	94	No
788	70	Female	No/Minimal	No	No	No	60	3	105		134	80	26	140	57	73	No
375	70	Male	No/Minimal	No	No	Yes	60	3	105		110	70	50	161	80	90	No
718	70	Male	No/Minimal	No	No	No	80	3	105		130	66	65	160	100	100	No
790	30	Female	Regular	No	No	No	30	2	104		134	86	61	165	82	105	No
791	30	Female	Regular	Yes	No	No	40	5	104		134	86	61	165	82	102	No
546	30	Male	Regular	No	No	No	10	0	104		120	80	52	175	75	86	No
542	33	Male	No/Minimal	Yes	No	No	40	4	104		120	82	70	180	87	85	No
271	35	Female	Regular	No	No	No	50	1	104		100	60	53	158	84	89	No
815	35	Female	Regular	No	No	No	40	2	104		136	98	52	154	72	94	No
680	35	Male	Regular	Yes	No	No	20	1	104		128	86	60	160	76	85	No
771	36	Female	No/Minimal	No	No	No	60	2	104		132	80	76	166	88	96	No
204	40	Female	Regular	No	No	No	20	1	104		85	65	37	153	76	85	No
658	45	Female	No/Minimal	No	No	No	60	2	104		126	84	44	144	80	90	No
919	45	Male	No/Minimal	No	No	No	60	3	104		162	102	75	168	98	90	No
304	47	Female	Regular	No	No	No	30	1	104		104	73	45.5	162	76	88	No
692	48	Female	Regular	No	No	No	60	4	104		128	82	68	152	105	116	No
567	52	Male	Regular	No	No	No	70	6	104		121	81	67	165	92	96	No
624	60	Female	Regular	No	No	No	30	2	104		124	88	37	152	78	85	No
804	62	Male	Regular	No	No	No	60	3	104		136	93	88	148	96	101	No
889	70	Male	Regular	No	No	No	50	2	104		149	87	54	156	81	86	No
253	30	Male	Regular	Yes	No	No	10	2	103		100	65	65	163	90	98	No
406	31	Female	Regular	No	No	No	40	2	103		111	76	69	166	95	106	No
458	31	Male	Regular	No	No	No	0	0	103		115	80	36	152	82	85	No
445	35	Female	No/Minimal	No	No	No	70	3	103		114	74	77	156	110	114	No
295	40	Female	No/Minimal	No	No	No	50	2	103		103	70	46	160	74	92	No
811	40	Female	Regular	No	No	No	60	4	103		136	96	73	158	95	112	No
365	42	Male	Regular	No	No	No	40	2	103		110	80	75	173	94	102	No
914	45	Female	No/Minimal	No	No	No	70	6	103		158	106	63	149	92	101	No
643	47	Male	Regular	No	No	No	20	2	103		126	86	71	172	88	102	No
237	56	Male	Regular	Yes	No	No	60	5	103		98	65	65	168	91	101	No
288	65	Female	No/Minimal	No	No	No	60	3	103		102	62	45	155	70	80	No
471	65	Female	No/Minimal	No	No	No	80	5	103		116	72	78	152	106	126	No
673	65	Male	No/Minimal	Yes	No	No	70	5	103		128	78	91	177	98	106	No
876	70	Female	Regular	No	No	No	60	4	103		146	96	57	150	88	104	No
892	70	Male	Regular	No	No	No	60	2	103		150	90	90	158	90	90	No
843	78	Male	No/Minimal	No	No	No	60	3	103		140	60	48	160	75	88	No
784	34	Male	No/Minimal	Yes	No	No	30	2	102		134	86	59	164	78	86	No
358	36	Female	Regular	Yes	No	No	40	2	102		109	80	57	160	85	99	No
524	38	Male	Regular	No	No	No	50	2	102		119	64	52	172	76	84	No
874	40	Female	No/Minimal	No	No	No	70	4	102		145	94	80	164	97	127	No
212	40	Male	Regular	Yes	No	Yes	50	4	102		92	60	65	177	75	87	No
241	40	Male	Regular	Yes	No	Yes	30	2	102		98	64	47	172	68	81	No
455	40	Male	Regular	No	No	No	50	3	102		115	75	62.7	173	88	92	No
631	40	Male	No/Minimal	No	No	No	80	6	102		125	91	90	176	108	94	No
594	42	Female	Regular	Yes	No	No	40	4	102		122	78	53	154	76	94	No
657	45	Female	No/Minimal	No	No	No	70	4	102		126	84	68	161	93	98	No
588	49	Female	Regular	No	No	No	50	3	102		122	84	65.6	166	91	98	No
213	55	Male	Regular	Yes	No	No	30	4	102		92	69	55	173	78	89	No
444	55	Male	Regular	Yes	No	No	30	4	102		114	78	50	167	81	90	No
794	60	Female	No/Minimal	No	No	No	80	5	102		134	100	88	153	135	112	No
580	60	Male	No/Minimal	Yes	No	No	60	4	102		122	90	48	169	77	87	No
810	65	Female	Regular	No	No	No	30	3	102		136	65	40	156	67	84	No
908	65	Male	Regular	No	No	No	60	4	102		155	96	65	154	92	101	No
832	72	Male	Regular	No	No	No	60	3	102		139	85	91	185	91	101	No
349	30	Female	Regular	No	No	No	20	0	101		108	52	45	159	65	84	No
473	32	Female	No/Minimal	No	No	No	50	4	101		116	82	65	161	84	90	No
492	32	Male	Regular	No	No	No	30	2	101		118	80	70	165	95	107	No
454	33	Male	Regular	Yes	No	Yes	20	3	101		115	73	68.4	173	93	98	No
825	35	Male	Regular	Yes	No	No	50	3	101		138	88	57	174	75	85	No
256	40	Male	No/Minimal	No	No	No	50	1	101		100	88	48	170	59	77	No
328	45	Male	Regular	Yes	No	No	30	3	101		107	75	48	166	71	81	No
930	56	Male	Regular	No	No	No	50	3	101		170	118	69	165	99	101	No
672	60	Male	Regular	Yes	No	No	50	5	101		128	86	65	161	91	95	No
905	62	Female	No/Minimal	Yes	No	No	60	5	101		154	76	35	145	62	80	No
699	65	Female	No/Minimal	No	No	Yes	60	2	101		128	84	68	160	74	84	No
250	74	Male	Regular	Yes	No	Yes	50	4	101		100	60	44	165	66	78	No
767	78	Female	Regular	No	No	No	60	4	101		132	68	50	143	88	90	No
774	30	Female	Regular	No	No	No	30	2	100		132	82	56	161	82	92	No
439	30	Male	No/Minimal	No	No	No	30	1	100		114	80	55	165	68	84	No
442	38	Male	Regular	No	No	No	20	0	100		114	70	60	180	74	90	No
556	40	Female	Regular	No	No	No	50	3	100		120	84	52	157	97	100	No
813	40	Female	Regular	No	No	No	60	4	100		136	90	54.5	145	80	98	No
612	44	Male	Regular	No	No	No	50	3	100		124	76	74	180	94	100	No
287	45	Female	No/Minimal	No	No	No	50	2	100		102	70	46	151	74	80	No
653	45	Female	Regular	No	No	No	60	2	100		126	68	65	153	90	88	No
219	50	Female	Regular	Yes	No	No	40	4	100		93	53	49	169	80	100	No
553	50	Female	No/Minimal	No	No	No	80	5	100		120	80	63	157	102	112	No
823	50	Male	Regular	No	No	No	60	4	100		138	88	70	163	94	103	No
340	51	Male	Regular	No	No	No	30	2	100		108	70	58	171	84	91	No
369	52	Male	Regular	No	No	No	60	4	100		110	70	65	168	93	84	No
749	53	Female	Regular	No	No	No	60	4	100		130	92	65	165	88	92	No
342	55	Male	Regular	Yes	No	Yes	50	3	100		108	84	48	172	69	82	No
574	55	Male	Regular	Yes	Yes	No	60	6	100		122	76	64	179	95	88	No
578	55	Male	Regular	Yes	No	No	50	4	100		122	76	64	179	88	95	No
725	55	Male	Regular	Yes	No	No	40	6	100		130	84	50	164	77	85	No
502	60	Male	Regular	No	No	No	40	2	100		118	74	51	167	79	87	No
503	60	Male	Regular	No	No	No	50	2	100		118	72	56	176	79	84	No
839	61	Male	Regular	No	No	No	70	5	100		140	90	95	180	108	116	No
272	62	Female	No/Minimal	No	No	No	60	3	100		100	82	48	151	32	40	No
346	65	Female	Regular	No	No	No	50	4	100		108	74	63	160	95	100	No
793	65	Female	Regular	No	No	No	50	3	100		134	88	48	150	78	92	No
917	65	Male	Regular	No	No	No	60	4	100		160	100	83	164	103	101	No
873	72	Female	Regular	No	No	No	40	6	100		145	90	55	148	82	85	No
865	75	Male	No/Minimal	No	No	Yes	70	4	100		144	90	56	174	97	96	No
251	80	Male	Regular	Yes	No	No	30	4	100		100	62	46	170	83	82	No
629	30	Male	Regular	No	Yes	No	0	2	99		125	83	57	165	76	95	No
734	32	Female	No/Minimal	Yes	No	No	30	3	99		130	83	78	155	41	46	No
755	38	Male	No/Minimal	No	No	No	50	1	99		131	83	65	180	82	88	No
689	40	Female	Regular	No	No	No	50	2	99		128	85	65	156	82	85	No
257	40	Male	Regular	No	No	No	30	3	99		100	60	65	158	89	92	No
208	44	Female	Regular	No	No	No	40	3	99		90	60	52	152	78	86	No
274	50	Female	Regular	No	No	No	50	2	99		100	60	48	158	68	98	No
467	50	Male	Regular	Yes	No	No	50	4	99		116	78	56	166	82	95	No
493	50	Male	Regular	Yes	No	Yes	50	4	99		118	86	68	168	89	94	No
707	52	Male	Regular	No	No	No	70	6	99		129	96	75	165	108	112	No
281	60	Male	No/Minimal	Yes	No	Yes	60	4	99		102	78	55	172	76	88	No
357	65	Female	Regular	No	No	No	40	4	99		109	75	57	159	83	104	No
238	30	Male	No/Minimal	No	No	No	50	4	98		98	70	73	179	94	89	No
311	31	Female	Regular	Yes	No	No	30	6	98		105	70	65	164	95	100	No
244	32	Female	Regular	Yes	No	No	0	2	98		98	73	38	163	76	91	No
575	34	Male	Regular	Yes	No	Yes	0	2	98		122	84	67	161	84	92	No
245	35	Female	Regular	No	No	No	40	1	98		99	72	45	140	81	98	No
516	35	Female	Regular	No	No	No	40	2	98		118	81	46.4	157	72	85	No
561	35	Female	No/Minimal	Yes	No	No	50	3	98		120	56	51	165	73	91	No
392	36	Female	Regular	Yes	No	No	40	5	98		110	70	58	150	73	91	No
537	37	Male	No/Minimal	Yes	No	No	60	3	98		120	80	66	161	90	96	No
286	40	Female	Regular	No	No	No	50	1	98		102	78	35	145	80	62	No
701	40	Female	Regular	Yes	No	Yes	40	4	98		128	97	54	171	68	82	No
297	40	Male	Regular	Yes	No	No	20	3	98		104	62	49	171	71	86	No
327	40	Male	Regular	No	No	No	20	1	98		107	73	56	166	80	88	No
522	40	Male	Regular	No	No	No	20	2	98		119	86	48	173	68	85	No
676	43	Male	No/Minimal	No	No	No	70	3	98		128	80	86	179	102	101	No
347	45	Female	Regular	No	No	No	40	3	98		108	70	62	163	103	115	No
694	45	Female	Regular	No	No	No	40	3	98		128	84	72	160	101	104	No
848	48	Male	Regular	Yes	No	No	50	5	98		140	90	60	175	82	88	No
879	48	Male	Regular	Yes	No	No	50	5	98		148	110	60	175	82	88	No
709	49	Female	Regular	No	No	No	60	6	98		129	78	80	148	110	119	No
367	50	Male	Regular	No	No	No	50	3	98		110	78	62	160	92	104	No
275	60	Female	Regular	No	No	No	50	2	98		100	78	46	157	65	85	No
851	60	Female	Regular	No	No	No	70	5	98		140	90	64	158	91	98	No
464	60	Male	Regular	Yes	No	Yes	40	4	98		116	78	65	172	89	95	No
419	65	Female	Regular	Yes	No	No	70	6	98		112	73	52	146	94	93	No
490	70	Male	No/Minimal	Yes	No	Yes	60	5	98		118	74	52	170	72	85	No
686	40	Male	Regular	No	No	No	40	3	97		128	83	59.4	170	85	92	No
414	45	Male	Regular	No	No	No	30	1	97		112	74	50	155	80	85	No
266	50	Female	No/Minimal	No	No	No	80	5	97		100	60	68	155	102	113	No
640	50	Male	No/Minimal	Yes	No	No	80	4	97		126	89	76	171	100	103	No
714	50	Male	Regular	No	No	No	70	5	97		130	85	90	181	110	106	No
301	55	Female	No/Minimal	No	No	No	80	4	97		104	68	61	172	94	97	No
426	55	Female	Regular	No	No	No	50	4	97		112	78	58	151	88	96	No
805	55	Male	No/Minimal	No	No	No	80	4	97		136	90	80	178	101	107	No
861	56	Male	Regular	No	No	No	70	5	97		142	92	58	158	90	89	No
472	57	Female	No/Minimal	Yes	Yes	No	70	8	97		116	84	60	138	85	114	No
828	57	Female	Regular	No	No	No	70	5	97		138	80	67	165	103	109	No
476	60	Female	Regular	No	No	No	50	4	97		116	75	44	160	72	80	No
881	60	Female	No/Minimal	Yes	No	No	80	7	97		148	94	68	159	94	105	No
761	60	Male	No/Minimal	No	No	No	80	5	97		132	84	71	168	103	105	No
744	62	Female	No/Minimal	No	No	No	60	3	97		130	82	44	164	64	83	No
352	62	Male	Regular	No	No	No	60	3	97		109	75	88	173	96	101	No
729	70	Female	Regular	No	No	No	60	4	97		130	85	66	150	106	104	No
366	70	Male	No/Minimal	No	No	No	70	3	97		110	80	70	170	99	105	No
231	30	Female	No/Minimal	No	No	No	40	3	96		96	70	50	145	72	88	No
446	35	Female	Regular	Yes	No	No	60	4	96		114	82	69	156	108	94	No
560	35	Female	Regular	No	No	No	40	0	96		120	80	52	162	62	85	No
411	38	Male	Regular	No	No	No	50	2	96		112	72	62	160	92	93	No
459	40	Female	Regular	No	No	No	40	5	96		115	71	72	160	86	120	No
912	40	Female	Regular	Yes	No	No	60	6	96		156	110	76	150	104	112	No
618	45	Male	Regular	Yes	No	No	30	3	96		124	90	51	167	79	88	No
226	48	Male	No/Minimal	No	No	No	60	3	96		96	74	61	173	91	99	No
739	50	Female	Regular	No	No	No	60	4	96		130	87	59	160	89	100	No
864	50	Female	Regular	Yes	No	No	50	5	96		143	96	64	152	78	108	No
871	54	Male	Regular	Yes	No	No	60	6	96		145	91	80	176	100	100	No
623	60	Female	Regular	No	No	No	60	3	96		124	70	48	147	82	92	No
779	63	Male	Regular	No	No	No	60	2	96		133	91	90	165	90	89	No
807	75	Female	No/Minimal	No	No	No	60	3	96		136	82	58	155	71	101	No
656	40	Female	No/Minimal	Yes	No	No	60	6	95		126	85	60	150	78	93	No
521	40	Male	Regular	Yes	No	No	50	4	95		119	79	67	168	99	100	No
538	40	Male	Regular	No	No	No	40	1	95		120	80	65	163	90	95	No
302	48	Female	Regular	No	No	No	40	2	95		104	70	56	154	78	86	No
890	49	Female	No/Minimal	Yes	No	No	70	5	95		149	101	80	164	109	113	No
797	50	Male	No/Minimal	No	No	No	80	4	95		135	90	85	161	104	102	No
754	60	Male	No/Minimal	Yes	No	No	80	6	95		131	87	85	180	104	101	No
786	60	Male	Regular	No	No	No	30	2	95		134	90	90	176	89	89	No
858	70	Male	Regular	Yes	No	Yes	70	7	95		142	81	59	165	92	95	No
837	76	Male	Regular	Yes	No	No	30	4	95		140	86	60	160	86	90	No
549	80	Female	Regular	No	No	No	50	4	95		120	80	49	160	89	100	No
515	38	Female	Regular	No	No	No	50	3	94		118	77	53	163	72	82	No
506	40	Female	Regular	No	No	No	60	3	94		118	78	65	156	94	101	No
601	40	Male	No/Minimal	Yes	No	No	70	7	94		123	89	74	169	96	101	No
806	40	Male	No/Minimal	Yes	No	No	50	5	94		136	90	64	165	78	86	No
849	45	Male	Regular	No	No	No	30	2	94		140	90	53	167	81	91	No
833	46	Male	No/Minimal	No	Yes	No	50	3	94		139	95	60	165	85	91	No
364	51	Male	No/Minimal	Yes	No	Yes	70	6	94		110	76	75	167	98	110	No
835	65	Male	Regular	Yes	No	Yes	60	4	94		140	85	75	174	96	99	No
638	80	Male	No/Minimal	Yes	No	Yes	60	4	94		126	75	49	165	78	87	No
225	35	Female	Regular	No	No	No	40	1	93		95	72	55	155	87	97	No
400	35	Female	Regular	No	No	No	20	0	93		110	80	38	155	76	85	No
408	35	Female	Regular	No	No	No	20	0	93		111	79	47	157	68	82	No
577	36	Male	No/Minimal	Yes	No	No	50	3	93		122	78	63	176	76	84	No
818	36	Male	Regular	No	No	No	40	2	93		137	95	67	168	83	100	No
544	38	Male	Regular	Yes	No	No	30	2	93		120	80	60	177	80	90	No
211	50	Male	Regular	Yes	No	Yes	50	3	93		92	70	56	162	83	93	No
610	50	Male	No/Minimal	No	No	No	80	4	93		124	77	87	165	101	101	No
627	32	Female	Regular	No	No	No	40	2	92		124	92	79	150	100	120	No
512	38	Female	Regular	No	No	No	20	0	92		118	74	54	156	75	94	No
239	45	Male	No/Minimal	Yes	Yes	No	50	5	92		98	66	68	168	84	89	No
517	50	Female	No/Minimal	No	No	No	60	3	92		118	82	50	165	70	90	No
730	70	Female	Regular	No	No	No	40	4	92		130	80	59	153	82	76	No
478	70	Male	Regular	Yes	No	No	60	5	92		117	82	55	162	93	44	No
565	35	Female	Regular	No	No	No	70	4	91		120	97	75	153	92	101	No
660	38	Female	Regular	No	No	No	20	1	91		126	84	43	159	74	90	No
373	38	Male	Regular	Yes	No	No	50	4	91		110	70	60	174	81	88	No
669	40	Female	Regular	No	No	No	60	4	91		127	90	69.4	150	93	112	No
664	40	Male	Regular	No	No	No	40	2	91		127	86	75	173	98	101	No
356	55	Male	No/Minimal	No	No	No	60	3	91		109	76	50	170	68	83	No
756	57	Male	Regular	Yes	No	No	30	4	91		131	86	46	167	88	90	No
318	61	Female	No/Minimal	No	No	No	80	4	91		106	70	60	153	97	99	No
249	62	Male	Regular	Yes	No	No	30	5	91		100	68	50	160	74	84	No
840	67	Male	Regular	No	No	No	70	4	91		140	90	77	166	100	95	No
855	70	Male	Regular	No	No	No	60	3	91		141	85	88	148	91	101	No
543	84	Male	Regular	No	No	Yes	50	3	91		120	60	52	164	71	84	No
619	32	Female	No/Minimal	No	No	No	50	3	90		124	86	95	155	108	133	No
933	32	Female	Regular	No	No	No	40	4	90		170	116	80	163	99	115	No
294	35	Female	Regular	No	No	No	40	2	90		103	63	49	149	65	89	No
605	35	Female	No/Minimal	No	No	No	70	3	90		123	85	95	155	108	133	No
584	36	Female	Regular	No	No	No	70	5	90		122	74	93	150	114	139	No
552	45	Female	Regular	No	No	No	40	3	90		120	76	71	157	101	104	No
571	45	Male	No/Minimal	No	No	No	70	3	90		122	86	87	175	101	101	No
679	45	Male	No/Minimal	Yes	No	Yes	70	4	90		128	80	67	165	109	93	No
450	30	Female	Regular	No	No	No	20	1	89		114	60	43	153	77	81	No
644	31	Male	Regular	No	No	No	0	0	89		126	76	91	177	84	89	No
681	31	Male	Regular	No	Yes	No	30	2	89		128	84	70	177	91	89	No
721	32	Male	Regular	Yes	No	No	30	3	89		130	80	72	180	84	99	No
398	35	Female	Regular	No	No	No	40	2	89		110	70	45	156	71	82	No
750	48	Female	Regular	No	No	No	50	3	89		130	96	55	158	85	98	No
661	50	Female	Regular	Yes	No	No	30	4	89		126	80	38	153	76	85	No
336	50	Male	Regular	No	No	Yes	60	4	89		108	78	60	166	92	96	No
390	59	Female	No/Minimal	Yes	No	No	80	6	89		110	84	56	159	92	95	No
551	65	Female	Regular	No	No	No	60	4	89		120	80	64	146	91	105	No
758	65	Female	Regular	Yes	No	No	70	6	89		131	71	50	148	90	99	No
569	65	Male	Regular	Yes	No	No	50	6	89		122	78	80	166	96	101	No
931	68	Female	No/Minimal	Yes	No	No	80	6	89		170	90	57	150	90	106	No
456	43	Male	Regular	Yes	No	No	40	5	88		115	78	54	164	74	86	No
293	60	Female	Regular	Yes	No	No	50	5	88		103	74	40	147	67	80	No
715	65	Male	Regular	No	No	Yes	70	4	88		130	60	86	179	112	106	No
528	30	Female	Regular	No	No	No	0	1	87		119	81	50	161	69	96	No
626	40	Female	Regular	No	No	No	20	2	87		124	83	49	163	78	85	No
617	45	Male	No/Minimal	Yes	No	No	50	3	87		124	82	58	180	83	96	No
441	49	Male	Regular	No	No	No	40	3	87		114	72	57	175	78	93	No
264	72	Female	Regular	No	No	No	50	3	87		100	60	38	152	63	79	No
420	76	Female	No/Minimal	No	No	No	70	4	87		112	70	65	170	89	102	No
778	32	Male	Regular	Yes	No	No	30	5	86		133	87	78	156	97	103	No
645	49	Male	Regular	No	No	Yes	30	3	86		126	84	61	167	84	97	No
683	49	Male	Regular	Yes	No	Yes	50	5	86		128	84	61	167	84	97	No
821	53	Female	Regular	No	No	No	70	7	86		137	98	67	153	108	117	No
814	60	Female	Regular	No	No	No	60	4	86		136	92	58	155	86	93	No
541	60	Male	Regular	No	No	No	60	4	86		120	70	50	159	92	87	No
925	63	Male	No/Minimal	Yes	No	Yes	60	4	86		168	100	51	172	72	85	No
608	70	Male	Regular	Yes	No	Yes	30	5	86		124	84	46	163	84	90	No
290	30	Female	Regular	No	No	No	0	0	85		102	64	36.5	152	78	85	No
341	32	Male	Regular	No	No	No	0	0	85		108	70	37	142	76	85	No
407	33	Female	Regular	No	No	No	20	1	85		111	85	42	160	64	84	No
203	35	Female	No/Minimal	No	No	No	50	1	85		84	62	45	144	65	85	No
607	45	Female	No/Minimal	No	No	No	70	6	85		123	88	62	158	93	97	No
795	45	Male	Regular	Yes	No	No	50	5	85		135	85	75	183	96	102	No
904	60	Male	No/Minimal	No	No	No	80	4	85		154	100	86	166	102	101	No
276	75	Male	Regular	Yes	No	No	30	4	85		101	62	45	169	78	90	No
670	30	Female	Regular	Yes	No	No	0	2	84		127	90	38	152	76	85	No
310	45	Female	Regular	No	No	No	50	3	84		105	76	60	155	85	102	No
440	45	Male	Regular	Yes	No	No	40	3	84		114	80	56	172	84	90	No
613	54	Male	Regular	Yes	No	Yes	60	5	84		124	80	60	170	94	105	No
616	60	Male	Regular	No	No	No	30	2	84		124	81	53	170	75	90	No
674	60	Male	Regular	Yes	No	No	60	4	84		128	80	64	177	90	94	No
604	72	Male	Regular	Yes	No	No	30	5	84		123	93	45	163	82	88	No
430	33	Female	Regular	No	No	No	20	0	83		112	74	43	165	66	92	No
690	50	Female	No/Minimal	No	No	No	80	5	83		128	88	49	168	92	86	No
221	55	Female	No/Minimal	No	No	No	60	3	83		94	58	35	145	72	91	No
585	55	Female	Regular	No	No	No	60	4	83		122	80	90	160	120	123	No
824	55	Male	Regular	Yes	No	No	40	4	83		138	76	81	183	95	101	No
525	70	Female	Regular	No	No	No	30	5	83		119	76	37	153	78	85	No
928	50	Female	No/Minimal	No	No	No	80	5	82		169	105	77	165	104	110	No
372	50	Male	Regular	Yes	No	No	30	3	82		110	80	65	181	76	91	No
648	70	Male	No/Minimal	Yes	No	No	60	5	82		126	90	40	155	73	80	No
888	70	Male	Regular	Yes	No	No	30	5	82		149	78	41	154	71	89	No
927	70	Male	No/Minimal	Yes	No	Yes	60	4	82		169	97	45	155	76	88	No
785	62	Male	Regular	No	No	No	50	6	81		134	90	59.6	158	91	93	No
389	30	Female	Regular	No	No	No	40	2	80		110	70	50	150	97	99	No
687	44	Male	Regular	No	No	No	50	2	80		128	92	78	165	97	95	No
322	50	Female	Regular	No	No	No	30	2	80		106	74	39	155	72	90	No
649	65	Male	Regular	No	No	No	50	3	80		126	92	71	190	94	92	No
923	60	Male	Regular	Yes	No	Yes	60	5	79		166	117	68	164	96	92	No
463	65	Female	Regular	No	No	No	30	3	79		115	65	39	155	76	85	No
562	30	Female	No/Minimal	No	No	No	30	1	78		120	76	43	157	62	84	No
611	33	Male	No/Minimal	No	No	No	40	1	78		124	84	56	150	93	93	No
330	35	Female	No/Minimal	No	No	No	60	1	78		107	73	50	147	80	82	No
625	35	Female	Regular	Yes	No	No	40	2	78		124	72	52	153	79	95	No
296	35	Male	Regular	Yes	No	Yes	50	3	78		104	78	80	180	101	99	No
258	57	Male	Regular	No	No	No	40	2	78		100	80	51	156	79	90	No
326	40	Male	Regular	No	No	No	50	2	77		107	79	88	152	92	101	No
708	70	Female	No/Minimal	No	No	No	70	4	76		129	89	52	156	84	93	No
838	72	Male	No/Minimal	Yes	No	Yes	60	4	75		140	70	55	160	85	90	No
316	46	Male	Regular	Yes	No	No	20	2	58		106	78	48	154	86	95	No
